# Supplementary material for: Genetics, Morphology, Advertisement Calls, and Historical Records Distinguish Six New Polyploid Species of African Clawed Frog (Xenopus, Pipidae) from West and Central Africa
Source: PLoS One. 2015 Dec 16;10(12):e0142823. doi: 10.1371/journal.pone.0142823 (PMC4682732; doi:10.1371/journal.pone.0142823)
Supplement: S2 Table — (XLSX) [file pone.0142823.s017.xlsx]

## Sheet: Sheet1
Supplementary information: Data from specimens for which genetic data were collected.
Species	MUSEUM ID	FIELD_ID	Country	Locality	Lat	Long	Elevation (meters above sea level)
subgenus Silurana
X. calcaratus
	NMP6V 74746	VG05-S	Cameroon	Bakingili (lava flow)	4.06894	9.0684	180
	NMP6V 74630/1	VG09-346	Cameroon	Bakingili (lava flow)	4.06894	9.0684	180
	CAS 207759	RCD13494	Equatorial Guinea	Arena Bianca Road	3.53	8.58
	NMP6V 74630/3	VG09-364	Cameroon	Bakingili (lava flow)	4.06894	9.0684	180
	no voucher	VG09-368	Cameroon	Bakingili (lava flow)	4.06894	9.0684	180
	no voucher	VG09-369	Cameroon	Bakingili (lava flow)	4.06894	9.0684	180
X. epitropicalis
	MHNG 2644.56	AMNH17275	DRC	Kinshasa	-4.3	15.3
	UTEP 21188	ELI 1754	DRC	Bandundu	-3.1153	16.1989	290
	UTEP 21189	ELI 1799	DRC	Bandundu	-3.1852	16.1988	289
	UTEP 21190	ELI 1800	DRC	Bandundu	-3.1852	16.1988	289
X. mellotropicalis
	MHNG 2644.58	AMNH17288	Cameroon	Nkoemvone	2.88	11.15
	no voucher	BJE3013	Cameroon	Edea	3.80893	10.1148	18
	CAS 255058	BJE3652	DRC	Malemba	-5.83	12.57
	NCSM 76797	BLS13506	Gabon	Monts de Cristal National Park, Kinguele	0.45358	10.2781	75
	NCSM 78871	BLS14731	Gabon	Rougier Gabon Forestry Concession	-0.20175	12.2693	221
	IRSNB	PM106	DRC	Luki Reserve, forest - loc. Hymeno	-5.59632	13.1603
	IRSNB	PM119	DRC	Tsumba-Kituti	-5.6581	13.1995
	NMP6V 74568	VG09-069	Cameroon	Ebogo	3.39134	11.4663	628
	ZFMK 87790	VG10-04	Cameroon	Nkoelon, Campo-Ma'an region	2.35	10.6167	76
	no voucher	VG10-178	Cameroon	Ngoum-Bandi (aka PK27), S border of Lobéké NP; pond	2.13881	15.6557	620
	NMP6V 74718	VG10-196	Cameroon	Kika, spring	1.9419	15.6269	337
	no voucher	xen229	Cameroon	Longyi	2.95	9.92
	no voucher	xen235	DRC	Malemba	-5.83	12.57
	no voucher	xen236	Gabon	Makokou	0.57	12.87
	UTEP 21191	ELI 1679	DRC	Bombo-Lumene Reserve	-4.41891	16.0464	541
	UTEP 21192	ELI 1724	DRC	Bombo-Lumene Reserve	-4.41891	16.0464	541
	UTEP 21193	ELI 1725	DRC	Bombo-Lumene Reserve	-4.41891	16.0464	541
X. tropicalis
	UWBM 5957	ADL3902	Ghana	Eastern Region, Atewa Hills	6.24246	-0.5571
	UWBM 5958	ADL3903	Ghana	Eastern Region, Atewa Hills	6.24246	-0.5571
	UWBM 5959	ADL3904	Ghana	Eastern Region, Atewa Hills	6.24246	-0.5571
	UWBM 5961	ADL3906	Ghana	Eastern Region, Atewa Hills	6.24246	-0.5571
	UWBM 5962	ADL3907	Ghana	Eastern Region, Atewa Hills	6.24246	-0.5571
	UWBM 5963	ADL4016	Ghana	Eastern Region, Atewa Hills	6.24246	-0.5571
	MHNG 2644.55	AMNH17271	Sierra Leone	Near Freetown	8.5	-13.24
	ROM 19161	tropicalis.L1720	Liberia	Sinoe Province, Sapo National Park, Gbabone Creek	5.01	-9.04
	ZFMK 87781	VG10-01	Cameroon	Amebishu, Mamfe region	5.7512	9.3146	166
	NMP6V 74659	VG10-40	Cameroon	Munkep (river)	6.73848	9.97818	258
	no voucher	xen228	Ivory Coast	Adiopo Doume	5.32	-4.12
	no voucher	xen231	Nigeria	Uyere	6.72	5.77
subgenus Xenopus
amieti group
X. sp. Nov
	NMP6V 74588/2	VG09-104	Cameroon	Tchabal Gangdaba, loc.3	7.74358	12.7162	1562
	NMP6V 74588/6	VG09-114	Cameroon	Tchabal Gangdaba, loc.2	7.7458	12.7168	1562
	NMP6V 74588/1	VG09-98	Cameroon	Tchabal Gangdaba, loc.2	7.7458	12.7168	1562
X. allofraseri
	no voucher	BJE3461	Equatorial Guinea	Bioko, Comedor	3.33402	8.58613	1169 m
	no voucher	BJE3462	Equatorial Guinea	Bioko, Comedor	3.33402	8.58613
	no voucher	BJE3463	Equatorial Guinea	Bioko, Comedor	3.33402	8.58613
	no voucher	BJE3464	Equatorial Guinea	Bioko, Comedor	3.33402	8.58613
	no voucher	BJE3465	Equatorial Guinea	Bioko, Comedor	3.33402	8.58613
	no voucher	BJE3466	Equatorial Guinea	Bioko, Comedor	3.33402	8.58613
	no voucher	BJE3467	Equatorial Guinea	Bioko, Comedor	3.33402	8.58613
	no voucher	BJE3468	Equatorial Guinea	Bioko, Comedor	3.33402	8.58613
	no voucher	BJE3469	Equatorial Guinea	Bioko, Comedor	3.33402	8.58613
	no voucher	BJE3470	Equatorial Guinea	Bioko, Comedor	3.33402	8.58613
	no voucher	BJE3471	Equatorial Guinea	Bioko, Comedor	3.33402	8.58613
	no voucher	BJE3472	Equatorial Guinea	Bioko, Comedor	3.33402	8.58613
	no voucher	BJE3473	Equatorial Guinea	Bioko, Comedor	3.33402	8.58613
	no voucher	BJE3474	Equatorial Guinea	Bioko, Comedor	3.33402	8.58613
	no voucher	BJE3475	Equatorial Guinea	Bioko, Comedor	3.33402	8.58613
	no voucher	BJE3476	Equatorial Guinea	Bioko, Comedor	3.33402	8.58613
	no voucher	BJE3477	Equatorial Guinea	Bioko, Comedor	3.33402	8.58613
	no voucher	BJE3478	Equatorial Guinea	Bioko, Comedor	3.33402	8.58613
	no voucher	BJE3479	Equatorial Guinea	Bioko, Comedor	3.33402	8.58613
	no voucher	BJE3480	Equatorial Guinea	Bioko, Comedor	3.33402	8.58613
	no voucher	BJE3481	Equatorial Guinea	Bioko, Comedor	3.33402	8.58613
	no voucher	BJE3482	Equatorial Guinea	Bioko, Comedor	3.33402	8.58613
	MCZ A-148169	BJE3493	Equatorial Guinea	Bioko, Comedor	3.33402	8.58613
	MCZ A-148170	BJE3494	Equatorial Guinea	Bioko, Comedor	3.33402	8.58613
	IRSNB	PM107	DRC	Luki Reserve, forest - loc. Hymeno	-5.59632	13.1603
	IRSNB	PM110	DRC	Luki Reserve, forest - loc. Hymeno	-5.59632	13.1603
	IRSNB	PM113	DRC	Luki Reserve, forest - loc. Hymeno	-5.59632	13.1603
	IRSNB	PM114	DRC	Luki Reserve, forest - loc. Hymeno	-5.59632	13.1603
	CAS 207765	RCD13495	Equatorial Guinea	Bioko Id. Arena Blanca Rd.	3.52775	8.57939	2
	no voucher	VG09-357	Cameroon	Bakingili (lava flow)	4.06894	9.0684	180
	NMP6V 74627/5	VG09-370	Cameroon	Bakingili (lava flow)	4.06894	9.0684	180
	no voucher	X1-23	Equatorial Guinea	Bioko, North Camp	3.36678	8.50412	1062 m
	no voucher	X1-24	Equatorial Guinea	Bioko, North Camp	3.36678	8.50412	1062 m
	no voucher	X1-3	Equatorial Guinea	Bioko, North Camp	3.36678	8.50412	1062 m
	no voucher	X1-33	Equatorial Guinea	Bioko, North Camp	3.36678	8.50412	1062 m
	no voucher	X1-34	Equatorial Guinea	Bioko, North Camp	3.36678	8.50412	1062 m
	no voucher	X1-4	Equatorial Guinea	Bioko, North Camp	3.36678	8.50412	1062 m
X. amieti
	MHNG 2644.54	AMNH17267	Cameroon	Galim	5.63	10.33
	no voucher	BJE3160	Cameroon	Noun	5.5703	10.6097	1127 m
	no voucher	BJE3161	Cameroon	Noun	5.5703	10.6097	1127 m
	no voucher	BJE3162	Cameroon	Noun	5.5703	10.6097	1127 m
X. andrei
	MHNG 2644.51	AMNH17255	Cameroon	Longyi	2.95	9.91
X. boumbaensis
	MHNG 2644.57	AMNH17284	Cameroon	Moloundou	2.02	15.13
	NMP6V 74703/5	VG10-151	Cameroon	Mambele	2.44217	15.4308	466
	NMP6V 74703/6	VG10-152	Cameroon	Mambele	2.44217	15.4308	466
	NMP6V 74715/1	VG10-190	Cameroon	Malapa, spring	2.10276	15.3566	388
	NMP6V 74723/1	VG10-201	Cameroon	Kika, spring	1.9419	15.6269	337
	NMP6V 74735/1	VG10-223	Cameroon	Mbimbé (small Baka settlement in forest)	2.09175	15.41	427
X. cf. boumbaensis
	lost voucher (MHNG)	AMNH17279	Cameroon	Yaounde	3.87	11.52
X. eysoole
	MCZ A-148068	BJE3175	Cameroon	road_to_Lake Oku	6.2510	10.528	2013 m
	voucher at MCZ or CAS	BJE3176	Cameroon	road_to_Lake Oku	6.2510	10.528	2013 m
	voucher at MCZ or CAS	BJE3177	Cameroon	road_to_Lake Oku	6.2510	10.528	2013 m
	voucher at MCZ or CAS	BJE3178	Cameroon	road_to_Lake Oku	6.2510	10.528	2013 m
	voucher at MCZ or CAS	BJE3179	Cameroon	road_to_Lake Oku	6.2510	10.528	2013 m
	MCZ A-148094	BJE3217	Cameroon	Nkambe	6.54862	10.76	1684 m
	MCZ A-148095	BJE3218	Cameroon	Nkambe	6.54862	10.76	1684 m
	MCZ A-138016	A-34586	Cameroon	Elak Oku Village	6.24278	10.5008	1870 m
	MCZ A-138017	A-34586	Cameroon	Elak Oku Village	6.24278	10.5008	1870 m
	MCZ A-148127	DMP580	Cameroon	Bamenda	6.01425	10.2703	1441 m
	NMP6V 74555	VG10-07	Cameroon	Babungo, Bamenda Highlands	6.05	10.43	1771
	NMP6V 74745/1	VGCM12-01	Cameroon	Njikwa, Acha Tugi Mts.	6.06184	9.91576	1800
	NMP6V 74745/2	VGCM12-02	Cameroon	Njikwa, Acha Tugi Mts.	6.06184	9.91576	1800
X. itombwensis
	MCZ A--138192	BJE00275	DRC		-3.35679	23.6901
X. kobeli
	CAS 249964	BJE3071	Cameroon	Meganme	4.60755	12.2103	637 m
	MCZ A--148036	BJE3074	Cameroon	Meganme	4.60755	12.2103	637 m
	MCZ A--148037	BJE3075	Cameroon	Meganme	4.60755	12.2103	637 m
	MCZ A-148038	BJE3076	Cameroon	Meganme	4.60755	12.2103	637 m
	voucher at MCZ or CAS	BJE3095	Cameroon	Meganme	4.60755	12.2103	637 m
	MCZ A-148061	BJE3153	Cameroon	Balaoungao (or Balengou?)	5.20432	10.4289	1516 m
	voucher at MCZ or CAS	BJE3157	Cameroon	Balaoungao (or Balengou?)	5.20432	10.4289	1516 m
	MCZ A--148065	BJE3166	Cameroon	Noun	5.5703	10.6097	1127 m
	MCZ A--148066	BJE3167	Cameroon	Noun	5.5703	10.6097	1127 m
	NMP6V 74714/1	VG10-188	Cameroon	Malapa, spring	2.10276	15.3566	388
	CAS 253768	DMP-1228	Cameroon		5.04151	10.6985
	CAS 253769	DMP-1229	Cameroon		5.04151	10.6985
	CAS 253770	DMP-1230	Cameroon		5.04151	10.6985
X. lenduensis
	MCZ A-139853	BJE2957	DRC	Lendu Plateau	2.01641	30.8311	2081
X. longipes
	AMNH A168447	BJE00238	Cameroon	Lake Oku	6.202	10.4595	1866 m
	MCZ A--148070	BJE3188	Cameroon	Lake Oku	6.202	10.4595	1866 m
	MCZ A--148071	BJE3189	Cameroon	Lake Oku	6.202	10.4595	1866 m
	MCZ A--148072	BJE3190	Cameroon	Lake Oku	6.202	10.4595	1866 m
	MCZ A--148073	BJE3191	Cameroon	Lake Oku	6.202	10.4595	1866 m
	MCZ A--148074	BJE3192	Cameroon	Lake Oku	6.202	10.4595	1866 m
	MCZ A--148080	BJE3198	Cameroon	Lake Oku	6.202	10.4595	1866 m
	AMNH A168450	BJE245	Cameroon	Lake Oku
	AMNH A168453	BJE248	Cameroon	Lake Oku
	AMNH A168454	BJE249	Cameroon	Lake Oku
	AMNH A168452	BJE247	Cameroon	Lake Oku
	AMNH A168457	BJE252	Cameroon	Lake Oku
	AMNH A168449	BJE244	Cameroon	Lake Oku
	AMNH A168455	BJE250	Cameroon	Lake Oku
	AMNH A168458	BJE253	Cameroon	Lake Oku
	AMNH A168448	BJE239	Cameroon	Lake Oku
	CAS 253686	DMP-657	Cameroon	Lake Oku
	CAS 253687	DMP-658	Cameroon	Lake Oku
	CAS 253688	DMP-659	Cameroon	Lake Oku
	CAS 253689	DMP-660	Cameroon	Lake Oku
	CAS 253690	DMP-661	Cameroon	Lake Oku
	CAS 253691	DMP-662	Cameroon	Lake Oku
	CAS 253692	DMP-663	Cameroon	Lake Oku
	CAS 253693	DMP-664	Cameroon	Lake Oku
	CAS 253694	DMP-665	Cameroon	Lake Oku
	CAS 253695	DMP-666	Cameroon	Lake Oku
	CAS 253696	DMP-667	Cameroon	Lake Oku
	CAS 253697	DMP-668	Cameroon	Lake Oku
	CAS 253698	DMP-669	Cameroon	Lake Oku
	CAS 253699	DMP-670	Cameroon	Lake Oku
	CAS 253700	DMP-671	Cameroon	Lake Oku
	CAS 253701	DMP-672	Cameroon	Lake Oku
	CAS 253702	DMP-673	Cameroon	Lake Oku
	CAS 253703	DMP-674	Cameroon	Lake Oku
	CAS 253704	DMP-675	Cameroon	Lake Oku
	CAS 253705	DMP-676	Cameroon	Lake Oku
	CAS 253706	DMP-677	Cameroon	Lake Oku
	CAS 253707	DMP-678	Cameroon	Lake Oku
	CAS 253709	DMP-680	Cameroon	Lake Oku
X. parafraseri
	MCZ A--148029	BJE3063	Cameroon	Yaounde	3.87	11.52	715 m
	MCZ A--148034	BJE3068	Cameroon	Yaounde	3.87	11.52	715 m
	CAS 253332	DCB-294	Cameroon		2.6445	14.0312
	CAS 253333	DCB-295	Cameroon		2.6445	14.0312
	CAS 253366	DCB-279	Cameroon		2.6106	14.0234
	CAS 253367	DCB-330	Cameroon	Est Region	2.6106	14.0234
	CAS 253368	DCB-331	Cameroon	Est Region	2.6106	14.0234
	CAS 253369	DCB-332	Cameroon	Est Region	2.6106	14.0234
	CAS 253370	DCB-333	Cameroon	Est Region	2.6106	14.0234
	CAS 253589	DCB-572	Cameroon		3.17376	12.5271
	CAS 253590	DCB-573	Cameroon		3.17376	12.5271
	CAS 253591	DCB-574	Cameroon		3.17376	12.5271
	CAS 253609	DCB-595	Cameroon		3.19833	12.5228
	CAS 253766	DCB-279	Cameroon		2.6445	14.0312
	NMP6V 74556/1	VG09-070	Cameroon	Ebogo	3.39134	11.4663	628
	NCSM 78872	BLS 14751	Gabon		0.04256	12.2983
	NCSM 78877	BLS 14872	Gabon		0.04256	12.2983
	NCSM 78878	BLS 14873	Gabon		0.04256	12.2983
	NMP6V 75140/1	VGCG12-75	Congo Rep.	Ndjoko, Ondou Forest, loc.13	0.25175	14.1612	420
	NMP6V 75140/6	VGCG12-32	Congo Rep.	Ndjoko, Ondou Forest, loc.1	0.26771	14.1618	425
	NMP6V 75140/7	VGCG12-70	Congo Rep.	Ndjoko, Ondou Forest, loc.1	0.26771	14.1618	425
	NMP6V 75140/2	VGCG12-78	Congo Rep.	Ndjoko, Ondou Forest, loc.3	0.26861	14.1592	423
	no voucher	x.fras.cr27	Cameroon	Yaounde	3.87	11.52
X. pygmaeus
	lost voucher (MHNG)	AMNH17323	DRC	Boende	-0.25	20.6
X. ruwenzoriensis
	lost voucher (MHNG)	AMNH17316	Uganda	Semiliki Valley	0.7	30
X. vestitus
	no voucher	RT2	Uganda	Lake Mutanda, near Kisoro	-1.22	29.71
X. wittei
	MHNG 2644.62	AMNH17304	Uganda	Chelema	-1.06	29.9
	CAS 201644	JVV4161	Uganda	Bwindi Impenetrable National Park	-0.98	29.69
	no voucher	RT1	Rwanda	Cyamudongo Forest, Nyakabuye	-2.57	28.98
laevis group
X. gilli
	no voucher	rg(2-2)	South Africa	Cape Province, Cape Point Penninsula, Cape Point Nature Reserve	-34.25	18.41
	no voucher	xs(2-3)	South Africa	Western Cape Province, Betty's Bay	-34.37	18.92
X. laevis
	no voucher	lg(12-3)	South Africa	Lewis Gay Dam, Western Cape Province	-34.2	18.4
	MHNG 2644.61	AMNH17301	Malawi	near Blantyre	-15.78	35
X. petersii
	MHNG 2644.67	AMNH17324	Congo Rep.	Between Loubono and Pointe Noire near town of Koulila	-4.3	12.4
	IRSNB	PM085	DRC	Bas-Congo: Luki Reserve	-5.61671	13.1593
	IRSNB	PM086	DRC	Bas-Congo: Luki Reserve	-5.61671	13.1593
	IRSNB	PM108	DRC	Bas-Congo: Luki Reserve	-5.61671	13.1593
	IRSNB	PM109	DRC	Bas-Congo: Luki Reserve	-5.61671	13.1593
	IRSNB	PM118	DRC	Bas-Congo: Tsumba-Kituti	-5.6581	13.1995
	NMP6V 74142	VG08-81	Angola	Nequilo, Bié Province	-12.6	17.07
X. poweri
	MHNG 2644.52	AMNH17259	Nigeria	Jos	9.9	8.9
	MHNG 2644.53	AMNH17263	Zambia	near Lusaka	-15.5	28.2
	MCZ A--148108	BJE3254	Cameroon	Lower Bafut	6.17528	10.0746	593 m
	no voucher	RT4	Botswana	Okavanga	-18.97	22.57
	NMP6V 74582/2	VG09-100	Cameroon	Tchabal Gangdaba, loc.3	7.74358	12.7162	1562
	NMP6V 74586/2	VG09-128	Cameroon	Mabor	7.70149	12.6767	843
	no voucher	xen058	Cameroon	Ngaoundere	7.32	13.58
X. victorianus
	CAS 168711	RCD10641	Tanzania	Tanga Region	-5.07	38.72
	no voucher	xen232	Rwanda	Shama	-1.95	30.06
	no voucher	xen234	Uganda	Kitanga	-1.12	30.05
muelleri group
X. borealis
	MHNG 2644.64	AMNH17312	Kenya	Samburu	0.66	37.5
	no voucher	xen226	Kenya	Kiambu	-1.17	38.01
	no voucher	xen227	Kenya	Marsabit	2.33	38.01
	no voucher	xen230	Kenya	Maral	1.08	36.68
X. clivii
	MHNG 2644.50	AMNH17252	Ethiopia	near Addis Ababa	9.02	38.7
	MCZ cryogenic 350	BJE1522	Ethiopia	Manyete, near Harena Forest of Bale Mountain National Park	6.48188	39.7498	1503 m
X. fischbergi
	UWBM 5964	ADL3542	Ghana	Brong-Ahafo Region, Bui National Park, Lobia Stream	8.29078	-2.28506
	MHNG 2644.60	AMNH17296	Nigeria	Jos	9.91667	8.9
	AMNH 158377	MWK13208	Chad	Prifecture du Borkou-Ennedi- Tibesti, Sub-Prifecture Ennedi, Guelta dÕArchei	16.91	21.77
	NMP6V 74744/1	VG10-280	Cameroon	Djingliya, Mandara Mts.	10.74	13.8
	CAS 255059	BJE3805	Nigeria	Jos	9.91667	8.9
	CAS 255060	BJE3806	Nigeria	Jos	9.91667	8.9
	UTEP 21194	ELI 3206	DRC	Orientale: Bas Uele	3.67679	26.1174
X. muelleri
	MHNG 2644.63	AMNH17308	Tanzania	Ifakara	-8.13	36.68
	no voucher	RT3	Swaziland	Nkambeni area	-26.05	31.66
	no voucher	xen225	Malawi	near Blantyre	-15.78	35
X. largeni
	MHNG 2644.59	AMNH17292	Ethiopia	Sidamo Province	5.6	38.9
	MCZ cryogenic 409	BJE1581	Ethiopia	Amhara	10.7149	37.5521	2467 m
