# Supplementary material for: Genetics, Morphology, Advertisement Calls, and Historical Records Distinguish Six New Polyploid Species of African Clawed Frog (Xenopus, Pipidae) from West and Central Africa
Source: PLoS One. 2015 Dec 16;10(12):e0142823. doi: 10.1371/journal.pone.0142823 (PMC4682732; doi:10.1371/journal.pone.0142823)
Supplement: S3 Table — (XLSX) [file pone.0142823.s018.xlsx]

## Sheet: Sheet1
Supplementary Table 3. Additional information about CT scan parameters
Name		Accession number		Resolution		Voltage		Current		Capture time
subgenus Silurana
X. calcaratus		CAS207759		50.95 µm		80 kV		200 µA		333.3 ms
X. mellotropicalis		NCSM76797		53.63 µm		80 kV		200 µA		333.3 ms
subgenus Xenopus
amieti group
X. allofraseri		CAS207765		55.76 µm		80 kV		200 µA		333.3 ms
X. eysoole		MCZA-138016		52.8363		90 kV		140 µA		333.3 ms
X. fraseri		BMNH1947.2.24.79		53.38 µm		100 kV		130 µA		333.3 ms
X. kobeli		MCZA-148037		39.74 µm		80 kV		200 µA		333.3 ms
X. parafraseri		MCZA-148034		49.95 µm		70 kV		220 µA		333.3 ms
muelleri group
X. fischbergi		CAS255060		59.01 µm		80 kV		200 µA		333.3 ms
